# Supplementary material for: Using light-dependent scleractinia to define the upper boundary of mesophotic coral ecosystems on the reefs of Utila, Honduras
Source: PLoS One. 2017 Aug 15;12(8):e0183075. doi: 10.1371/journal.pone.0183075 (PMC5557359; doi:10.1371/journal.pone.0183075)
Supplement: S1 CSV — The data used for the ordination analyses. Count data of Scleractinia species identified during the sampling period at 5 different dive sites around the Island of Utila, Honduras. Transects were collected from 5 to 85m deep with 4 replicates per location. (CSV) [file pone.0183075.s007.csv]

	Acropora cervicornis	Acropora palmata	Undaria agaricites	Agaricia fragilis	Agaricia grahamae	Undaria humilis	Agaricia lamarcki	Undaria tenuifolia	Agaricia undata	Colpophyllia natans	Dendrogyra cylindrus	Dichocoenia stokesii	Diploria labyrinthiformis	Eusmilia fastigiata	Favia fragum	Helioseris cucullata	Isophyllia rigida	Madracis auretenra	Madracis decactis	Madracis formosa	Madracis pharensis	Madracis senaria	Manicina areolata	Meandrina meandrites	Millepora	Montastraea cavernosa	Mycetophyllia aliciae	Mycetophyllia ferox	Mycetophyllia lamarckiana	Mycetophyllia reesi	Orbicella annularis	Orbicella faveolata	Orbicella franksi	Porites astreoides	Porites furcata	Porites porites	Pseudodiploria clivosa	Pseudodiploria strigosa	Scolymia	Siderastrea radians	Siderastrea siderea	Stephanocoenia intersepta		site	Depth
TMA.5m.1	0	0	13	0	0	2	0	0	0	1	3	7	8	1	0	0	0	0	0	0	0	0	0	0	12	7	0	0	1	0	7	10	1	8	0	0	0	13	0	0	4	0		TMA	5
TMA.5m.2	1	3	8	0	0	0	0	0	0	0	8	15	13	2	0	0	0	0	0	0	0	0	0	1	13	4	0	0	1	0	3	12	0	3	0	0	0	13	0	0	3	2		TMA	5
TMA.5m.3	0	0	8	0	0	0	0	0	0	0	8	3	10	0	0	0	1	0	0	0	0	0	0	0	4	5	0	0	0	0	2	2	0	2	0	2	0	18	0	0	16	4		TMA	5
TMA.5m.4	1	0	14	0	0	1	0	0	0	2	2	7	8	1	0	1	0	0	0	0	0	0	2	1	12	3	0	0	0	0	8	8	0	6	0	0	0	7	0	0	2	0		TMA	5
TMA.15m.1	0	0	11	0	0	0	5	0	0	0	0	0	0	0	0	0	0	0	1	0	0	0	0	2	1	2	0	0	0	0	0	2	0	4	0	0	0	0	0	0	2	0		TMA	15
TMA.15m.2	0	0	23	1	0	0	0	0	0	0	1	0	0	0	0	0	0	1	0	0	0	0	0	0	0	0	1	0	2	0	3	14	0	10	0	3	0	0	0	0	1	0		TMA	15
TMA.15m.3	0	0	17	1	0	0	1	0	0	0	0	0	0	0	0	0	0	0	1	0	0	0	0	4	2	3	0	0	0	0	0	1	0	2	0	0	0	0	0	0	3	1		TMA	15
TMA.15m.4	0	0	18	0	0	0	0	0	0	0	0	0	0	2	0	0	0	0	1	0	0	0	1	3	0	4	1	1	1	0	0	3	0	4	0	1	0	0	0	0	1	1		TMA	15
TMA.25m.1	0	0	27	0	0	0	6	0	0	0	0	0	0	0	0	0	0	0	0	0	0	1	0	1	0	0	0	0	0	0	0	31	0	14	0	0	0	0	0	0	5	1		TMA	25
TMA.25m.2	0	0	17	0	2	0	14	0	0	0	0	0	0	0	0	0	0	0	0	0	0	0	0	1	0	0	0	0	0	1	0	15	0	2	0	0	0	0	0	0	4	0		TMA	25
TMA.25m.3	0	0	7	0	2	0	5	0	0	0	0	0	0	0	0	0	0	0	0	0	0	0	0	0	0	1	0	0	0	0	0	8	0	1	0	0	0	0	0	0	0	0		TMA	25
TMA.25m.4	0	0	5	0	0	0	2	0	0	0	0	0	0	0	0	0	0	0	0	0	0	0	0	0	1	1	0	0	0	0	0	1	0	1	0	0	0	0	0	0	5	1		TMA	25
TMA.40m.1	0	0	4	0	2	0	28	0	0	0	0	0	0	0	0	0	0	0	1	0	0	3	0	0	0	3	2	0	0	0	0	3	0	0	0	0	0	0	1	0	0	1		TMA	40
TMA.40m.2	0	0	5	0	2	0	11	0	0	0	0	0	0	0	0	0	0	0	0	0	0	0	0	0	0	0	0	0	0	0	0	0	0	0	0	0	0	0	0	0	0	4		TMA	40
TMA.40m.3	0	0	1	0	3	0	6	0	0	0	0	0	0	0	0	0	0	0	0	0	0	0	0	0	0	3	0	0	0	0	0	1	0	0	0	0	0	0	0	0	1	0		TMA	40
TMA.40m.4	0	0	3	0	3	0	6	0	0	0	0	0	0	0	0	0	0	0	0	0	0	0	0	0	0	0	0	0	0	0	0	0	0	1	0	0	0	0	0	0	1	7		TMA	40
TMA.55m.1	0	0	0	0	3	0	0	0	12	0	0	0	0	0	0	0	0	0	1	0	1	1	0	0	0	3	0	0	0	0	0	0	0	0	0	3	0	0	0	0	0	3		TMA	55
TMA.55m.2	0	0	0	0	3	0	0	0	2	0	0	0	0	0	0	0	0	0	0	0	0	4	0	0	0	3	0	0	0	0	0	0	0	1	0	0	0	0	0	0	0	0		TMA	55
TMA.55m.3	0	0	0	0	5	0	0	0	0	0	0	0	0	0	0	0	0	0	3	0	0	0	0	0	0	0	0	0	0	0	0	0	0	0	0	0	0	0	1	0	0	2		TMA	55
TMA.55m.4	0	0	0	0	10	0	0	0	0	0	0	0	0	0	0	0	0	0	0	0	0	2	0	0	0	5	0	0	0	0	0	0	0	1	0	0	0	0	0	0	0	2		TMA	55
TMA.70m.1	0	0	0	0	1	0	0	0	1	0	0	0	0	0	0	0	0	0	0	0	0	3	0	0	0	0	0	0	0	0	0	0	0	0	0	0	0	0	0	0	0	0		TMA	70
TMA.70m.2	0	0	0	0	3	0	0	0	0	0	0	0	0	0	0	1	0	0	0	0	4	1	0	0	0	0	0	0	0	0	0	0	0	0	0	0	0	0	0	0	0	1		TMA	70
TMA.70m.3	0	0	0	0	0	0	0	0	0	0	0	0	0	0	0	0	0	0	0	0	1	0	0	0	0	4	0	0	0	0	0	0	0	0	0	0	0	0	0	0	1	0		TMA	70
TMA.85m.1	0	0	0	0	0	0	0	0	0	0	0	0	0	0	0	0	0	0	0	0	1	0	0	0	0	0	0	0	0	0	0	0	0	0	0	0	0	0	0	0	0	0		TMA	85
TMA.85m.2	0	0	0	0	0	0	0	0	0	0	0	0	0	0	0	0	0	0	0	1	2	0	0	0	0	1	0	0	0	0	0	0	0	0	0	0	0	0	0	0	0	0		TMA	85
TMA.85m.3	0	0	0	0	0	0	0	0	0	0	0	0	0	0	0	0	0	0	0	1	0	0	0	0	0	0	0	0	0	0	0	0	0	0	0	0	0	0	0	0	0	0		TMA	85
TMA.85m.4	0	0	0	0	0	0	0	0	0	0	0	0	0	0	0	0	0	0	0	0	0	0	0	0	0	1	0	0	0	0	0	0	0	0	0	0	0	0	0	0	0	0		TMA	85
RP.5m.1	0	0	1	0	0	1	0	58	0	1	0	10	3	2	0	0	0	2	0	0	0	0	0	1	6	1	0	0	0	0	12	8	3	6	1	1	0	0	0	2	4	0		RP	5
RP.5m.2	0	0	0	0	0	6	0	42	0	4	1	6	4	1	1	0	0	1	0	0	0	0	0	0	0	1	0	0	0	0	9	1	0	2	3	1	0	9	0	2	14	0		RP	5
RP.5m.3	0	0	0	0	0	0	0	0	0	0	0	3	3	0	0	0	0	0	0	0	0	0	0	0	7	0	0	0	0	0	0	0	1	3	0	0	6	28	2	2	16	4		RP	5
RP.5m.4	0	0	3	0	0	6	0	35	0	0	0	10	1	5	0	0	0	0	2	0	0	0	0	0	2	4	0	0	1	0	10	6	7	10	2	0	0	6	0	0	2	1		RP	5
RP.15m.1	0	0	6	0	0	10	0	9	0	0	0	0	3	1	0	2	0	1	2	0	0	0	0	2	2	1	0	0	4	0	24	6	14	5	1	6	0	2	0	0	1	2		RP	15
RP.15m.2	0	0	14	0	0	2	0	12	0	0	0	0	5	1	0	0	0	1	0	0	0	0	0	2	0	1	2	0	3	0	29	8	8	8	1	7	0	2	0	0	3	3		RP	15
RP.15m.3	0	0	15	0	0	10	2	11	0	4	0	0	2	1	0	1	0	4	2	0	0	0	0	0	0	4	0	0	1	0	6	4	32	8	1	5	0	1	0	0	4	4		RP	15
RP.15m.4	1	0	13	0	0	2	0	17	0	1	0	3	1	1	0	2	0	0	1	0	0	0	0	1	1	3	0	0	3	0	22	13	3	4	0	0	0	5	1	0	4	3		RP	15
RP.25m.1	0	1	25	0	2	2	3	0	0	0	0	0	0	0	0	2	0	0	0	0	0	0	0	0	0	1	1	0	0	0	0	6	9	3	0	0	0	3	0	3	3	5		RP	25
RP.25m.2	0	0	21	4	0	0	5	0	0	0	0	0	0	0	0	1	0	0	0	0	0	0	0	0	1	1	1	0	0	0	0	12	10	8	0	0	0	0	2	2	3	6		RP	25
RP.25m.3	0	0	25	3	0	0	1	0	0	0	0	0	0	0	0	0	0	0	0	0	0	0	0	2	0	2	2	1	0	0	0	3	4	11	0	0	0	0	0	1	1	0		RP	25
RP.25m.4	0	0	19	1	0	2	8	0	1	0	0	0	0	0	0	0	0	0	0	0	0	2	0	0	0	1	0	0	0	0	0	0	2	5	0	0	0	0	1	2	0	3		RP	25
RP.40m.1	0	0	8	1	1	0	0	0	0	0	0	0	0	0	0	0	0	0	1	0	0	0	0	0	0	1	0	0	0	0	0	0	0	2	0	0	0	0	0	0	1	8		RP	40
RP.40m.2	0	0	2	0	0	0	0	0	3	0	0	0	0	0	0	0	0	0	0	0	0	1	0	1	0	3	0	0	0	0	0	0	0	3	0	1	0	0	0	0	1	4		RP	40
RP.40m.3	0	0	5	0	10	0	7	0	10	0	0	0	0	0	0	0	0	0	1	0	0	1	0	0	0	4	1	1	0	0	0	2	0	1	0	0	0	0	3	1	1	4		RP	40
RP.40m.4	0	0	0	0	2	0	0	0	4	0	0	0	0	0	0	0	0	0	0	0	0	2	0	2	0	1	0	0	0	0	0	0	0	1	0	0	0	0	0	0	2	2		RP	40
RP.55m.1	0	0	0	0	6	0	0	0	9	0	0	0	0	0	0	1	0	0	2	0	0	3	0	0	0	6	0	2	0	0	0	0	0	0	0	0	0	0	3	0	0	5		RP	55
RP.55m.2	0	0	0	0	0	0	0	0	0	0	0	0	0	0	0	0	0	0	0	0	0	1	0	0	0	1	0	0	0	0	0	0	0	0	0	0	0	0	3	0	0	1		RP	55
RP.55m.3	0	0	0	0	0	0	0	0	0	0	0	0	0	0	0	0	0	0	1	0	0	2	0	0	0	0	0	0	0	0	0	0	0	1	0	0	0	0	0	0	0	2		RP	55
RP.55m.4	0	0	0	0	0	0	0	0	0	0	0	0	0	0	0	0	0	0	0	0	0	0	0	0	0	1	0	0	0	0	0	0	0	0	0	0	0	0	0	0	0	2		RP	55
CV.5m.1	0	0	3	0	0	0	0	6	0	0	0	0	0	0	0	0	0	0	0	0	0	0	0	0	0	1	0	0	1	0	14	5	0	0	1	6	0	0	0	0	5	4		CV	5
CV.5m.2	0	0	6	0	0	0	0	8	0	0	0	0	1	0	0	0	0	0	0	0	0	0	0	0	3	0	0	0	1	0	18	7	0	0	0	2	0	2	0	0	2	2		CV	5
CV.5m.3	0	0	3	0	0	0	0	6	0	0	0	0	0	0	0	0	0	0	0	0	0	0	0	0	1	0	0	0	4	0	12	8	0	0	0	8	0	1	0	0	1	1		CV	5
CV.5m.4	0	0	2	0	0	2	0	14	0	0	0	0	0	0	1	0	0	0	0	0	0	0	1	0	0	0	0	0	1	0	11	4	3	3	0	4	0	2	0	0	6	0		CV	5
CV.15m.1	0	0	10	2	0	0	2	0	0	0	0	0	0	0	0	0	0	0	0	0	0	0	1	0	0	0	0	0	0	0	1	10	0	2	0	1	0	2	0	0	7	1		CV	15
CV.15m.2	0	0	11	0	0	0	2	0	0	0	0	0	0	0	0	0	0	0	0	0	0	0	0	0	1	0	0	0	1	0	0	8	3	3	0	0	0	1	0	0	3	1		CV	15
CV.15m.3	0	0	13	0	0	0	1	0	0	0	0	0	0	0	0	1	0	0	0	0	0	0	0	1	0	0	0	0	0	0	1	7	0	0	0	0	0	1	0	0	7	3		CV	15
CV.15m.4	0	0	6	0	0	0	4	0	0	0	0	0	0	0	0	2	0	0	0	0	0	0	0	3	0	0	1	0	1	0	2	10	0	0	0	0	0	0	0	0	5	4		CV	15
CV.25m.1	0	0	6	0	0	0	4	0	2	0	0	0	0	0	0	0	0	0	0	0	0	0	0	0	0	1	0	0	0	0	0	9	0	3	0	0	0	0	0	0	5	13		CV	25
CV.25m.2	0	0	10	1	0	0	1	0	0	0	0	0	0	0	0	0	0	0	0	0	0	0	0	0	0	1	0	0	0	0	0	4	1	0	0	1	0	0	0	0	6	8		CV	25
CV.25m.3	0	0	6	0	1	1	5	0	2	0	0	0	0	0	0	0	0	0	1	0	0	1	0	1	0	1	4	0	0	0	0	3	0	2	0	0	0	0	0	0	7	4		CV	25
CV.25m.4	0	0	13	0	1	0	11	0	1	0	0	0	0	0	0	0	0	0	0	0	0	0	0	1	0	2	1	2	0	0	2	10	0	1	0	0	0	0	0	0	5	5		CV	25
CV.40m.1	0	0	2	0	3	0	3	0	2	0	0	0	0	0	0	0	0	0	2	0	0	0	0	1	0	0	1	0	0	0	0	0	0	0	0	0	0	0	0	0	2	4		CV	40
CV.40m.2	0	0	0	0	5	0	0	0	0	0	0	0	0	0	0	0	0	0	2	0	0	0	0	0	0	4	0	0	0	0	0	0	0	0	0	0	0	0	1	0	5	6		CV	40
CV.40m.3	0	0	1	0	0	1	0	0	0	0	0	0	0	0	0	2	0	0	0	0	0	0	0	0	0	0	0	0	0	0	0	0	0	1	0	0	0	0	0	0	5	8		CV	40
CV.40m.4	0	0	0	0	8	0	0	0	0	0	0	0	0	0	0	2	0	0	1	0	0	1	0	0	0	0	0	0	0	0	0	0	0	0	0	0	0	0	0	0	5	9		CV	40
LB.5m.1	0	0	1	0	0	0	0	0	0	0	0	1	3	0	0	0	0	0	0	0	0	0	0	2	0	0	0	0	0	0	12	9	0	0	0	2	0	4	0	0	0	0		LB	5
LB.5m.2	2	0	1	0	0	0	0	0	0	0	0	6	2	0	0	0	0	0	1	0	0	0	0	0	5	0	0	0	0	0	16	5	0	0	0	0	0	0	0	0	2	1		LB	5
LB.5m.3	7	0	1	0	0	0	0	0	0	0	0	0	0	0	0	0	0	1	0	0	0	0	0	1	2	0	0	0	0	1	23	4	0	0	0	5	0	1	0	0	2	0		LB	5
LB.5m.4	0	0	1	0	0	0	0	0	0	0	0	2	0	0	0	0	0	0	0	0	0	0	0	0	3	0	0	0	0	0	5	5	0	0	0	3	0	1	0	0	5	0		LB	5
LB.15m.1	0	0	7	0	0	1	0	0	0	0	0	0	0	0	0	1	0	0	0	0	0	0	0	0	2	0	0	1	0	0	0	12	0	0	0	1	0	2	0	0	9	0		LB	15
LB.15m.2	0	0	6	0	0	2	2	0	0	0	0	0	0	0	0	1	0	3	0	0	0	0	0	0	1	0	0	0	0	0	0	5	0	0	1	1	0	2	0	0	11	1		LB	15
LB.15m.3	0	0	15	0	0	0	2	0	0	0	0	1	0	0	0	0	0	2	0	0	0	0	0	0	2	0	0	0	0	0	0	7	0	0	0	2	0	0	0	0	7	3		LB	15
LB.15m.4	0	0	7	0	0	1	0	0	0	0	0	0	0	0	0	1	0	4	0	0	0	0	0	1	0	0	0	0	0	0	1	2	0	1	0	3	0	0	0	0	4	4		LB	15
LB.25m.1	0	0	17	0	3	1	10	0	0	0	0	0	0	0	0	0	0	0	0	0	0	0	0	0	0	3	0	0	0	0	0	14	0	2	0	0	0	0	0	0	11	9		LB	25
LB.25m.2	0	0	1	0	0	0	0	2	0	0	0	0	0	0	0	3	0	0	2	0	0	0	0	0	0	1	0	0	0	0	0	1	0	3	0	0	0	0	0	0	3	6		LB	25
LB.25m.3	0	0	14	0	1	2	6	0	3	0	0	0	0	0	0	2	0	0	0	0	0	0	0	0	0	2	0	0	0	1	0	0	0	2	0	0	0	0	0	0	7	6		LB	25
LB.25m.4	0	0	6	0	0	0	6	0	1	0	0	0	0	0	0	1	0	0	1	0	0	0	0	1	0	0	0	0	0	0	0	8	1	1	0	0	0	0	0	0	8	1		LB	25
LB.40m.1	0	0	2	0	1	0	0	0	2	0	0	0	0	0	0	5	0	0	5	1	2	10	1	0	0	3	0	0	0	0	0	0	0	0	0	0	0	0	0	0	3	10		LB	40
LB.40m.2	0	0	3	0	8	0	7	0	14	0	0	0	0	0	0	8	0	0	5	3	1	3	0	1	0	9	0	0	0	0	0	0	0	0	0	0	0	0	0	0	3	13		LB	40
LB.40m.3	0	0	0	0	10	0	3	0	21	0	0	0	0	1	0	5	0	2	8	3	2	3	0	0	0	7	0	0	0	0	0	0	0	0	0	0	0	0	1	0	1	20		LB	40
LB.40m.4	0	0	0	0	23	0	7	0	13	0	0	0	0	0	0	7	0	1	4	1	0	4	0	1	0	7	0	0	0	0	0	0	0	1	0	0	0	0	0	0	2	14		LB	40
RC.5m.1	1	1	12	2	0	2	0	2	0	0	2	0	1	0	0	0	0	0	3	0	0	0	2	1	0	9	2	1	0	0	16	3	8	10	1	2	0	9	0	6	12	11		RC	5
RC.5m.2	0	0	21	0	0	1	0	8	0	0	0	2	7	0	0	0	0	0	0	0	0	0	0	1	1	8	1	0	0	0	20	4	2	9	0	2	0	8	0	0	12	5		RC	5
RC.5m.4	0	0	16	0	0	2	0	7	0	5	2	1	2	1	0	1	0	0	2	0	0	0	0	2	1	9	2	0	2	0	30	7	4	12	1	2	0	5	0	2	7	2		RC	5
RC.15m.1	0	0	36	1	0	2	0	1	0	0	1	0	2	2	0	0	0	0	3	0	0	0	0	3	2	3	0	0	1	0	8	0	7	5	0	1	0	3	0	1	4	5		RC	15
RC.15m.2	0	0	17	1	0	0	1	2	0	1	1	0	2	0	0	1	0	2	0	0	0	0	0	3	0	2	3	0	2	0	3	21	15	13	1	5	0	1	0	0	0	2		RC	15
RC.15m.3	0	0	29	0	0	1	3	0	0	0	0	0	0	0	0	2	0	0	1	0	0	0	0	5	0	2	0	0	0	0	1	7	12	8	0	2	0	1	1	4	3	2		RC	15
RC.15m.4	0	0	16	0	0	0	0	0	0	0	1	0	1	0	0	1	0	1	4	0	0	0	0	3	1	6	1	0	1	0	1	16	23	7	0	0	0	5	0	1	0	2		RC	15
RC.25m.1	0	0	6	0	1	0	1	0	0	0	2	0	0	0	0	0	0	0	1	2	0	0	0	0	0	0	0	0	0	0	0	0	0	0	0	0	0	3	0	1	1	3		RC	25
RC.25m.2	0	0	11	1	0	0	4	0	1	0	0	0	0	0	0	0	0	0	0	0	0	0	0	0	0	4	0	0	0	0	0	10	5	6	0	0	0	0	1	6	1	2		RC	25
RC.25m.3	0	0	11	1	1	0	1	1	5	0	0	0	0	0	0	0	0	0	2	0	0	1	0	0	0	5	1	2	0	0	0	3	0	2	0	0	0	0	0	5	1	3		RC	25
RC.25m.4	0	0	9	3	4	0	10	0	2	0	0	0	0	0	0	0	0	0	0	0	0	1	0	0	1	1	0	0	0	0	0	5	0	5	0	0	0	0	1	0	2	5		RC	25
RC.40m.1	0	0	2	0	1	0	3	0	17	0	0	0	0	0	0	0	0	0	0	0	0	0	0	0	0	1	0	0	0	0	0	1	0	3	0	0	0	0	1	0	0	5		RC	40
RC.40m.2	0	0	3	0	2	0	10	0	0	0	0	0	0	0	0	0	0	0	0	0	0	0	0	0	0	1	0	0	0	1	0	5	0	3	1	0	0	0	4	0	0	4		RC	40
RC.40m.3	0	0	2	0	2	0	4	0	1	0	0	0	0	0	0	1	0	0	0	0	0	0	0	0	0	0	0	0	0	0	0	0	0	1	0	0	0	0	0	0	0	5		RC	40
RC.40m.4	0	0	0	0	1	0	5	0	7	0	0	0	0	0	0	0	0	0	0	0	0	1	0	0	0	0	0	0	0	0	0	0	0	0	0	0	0	0	0	0	0	4		RC	40
RC.55m.1	0	0	0	0	4	0	0	0	8	0	0	0	0	0	0	0	0	0	0	0	0	2	0	0	0	0	0	0	0	0	0	0	0	0	0	0	0	0	2	0	0	1		RC	55
RC.55m.2	0	0	0	0	8	0	0	0	5	0	0	0	0	0	0	0	0	0	0	0	0	3	0	0	0	1	0	0	0	0	0	0	0	0	0	0	0	0	1	0	0	6		RC	55
RC.55m.3	0	0	0	0	1	0	0	0	15	0	0	0	0	0	0	0	0	0	0	0	1	4	0	0	0	2	0	0	0	0	0	0	0	0	0	0	0	0	0	0	0	2		RC	55
RC.55m.4	0	0	0	0	7	0	0	0	27	0	0	0	0	0	0	2	0	0	0	0	1	3	0	0	0	0	0	0	0	0	0	0	0	1	0	0	0	0	0	0	0	5		RC	55
