# Supplementary material for: Using light-dependent scleractinia to define the upper boundary of mesophotic coral ecosystems on the reefs of Utila, Honduras
Source: PLoS One. 2017 Aug 15;12(8):e0183075. doi: 10.1371/journal.pone.0183075 (PMC5557359; doi:10.1371/journal.pone.0183075)
Supplement: S2 CSV — Raw data as displayed in Fig 2. (CSV) [file pone.0183075.s008.csv]

Scleractinia	Soft Coral	Macroalgae	Sponge	CCA	Sand	Site	Depth
0.23880597	0.248756219	0.278606965	0.019900498	0	0.019900498	LB	5
0.258706468	0.273631841	0.338308458	0.034825871	0	0.014925373	LB	5
0.273631841	0.208955224	0.373134328	0.024875622	0	0.004975124	LB	5
0.233830846	0.169154229	0.179104478	0.084577114	0	0.288557214	LB	5
0.268656716	0.23880597	0.218905473	0.029850746	0	0.129353234	LB	15
0.228855721	0.273631841	0.129353234	0.074626866	0	0.228855721	LB	15
0.273631841	0.28358209	0.28358209	0.039800995	0	0.119402985	LB	15
0.218905473	0.223880597	0.218905473	0.109452736	0	0.213930348	LB	15
0.348258706	0.104477612	0.059701493	0.064676617	0	0.412935323	LB	25
0.109452736	0.034825871	0.004975124	0.069651741	0	0.781094527	LB	25
0.228855721	0.104477612	0.074626866	0.064676617	0	0.52238806	LB	25
0.174129353	0.07960199	0.009950249	0.039800995	0	0.691542289	LB	25
0.223880597	0.184079602	0.218905473	0.064676617	0	0.308457711	LB	40
0.388059701	0.099502488	0.228855721	0.049751244	0	0.228855721	LB	40
0.432835821	0.149253731	0.233830846	0.07960199	0	0.094527363	LB	40
0.422885572	0.174129353	0.273631841	0.049751244	0	0.074626866	LB	40
0.293532338	0.049751244	0.412935323	0.064676617	0.009950249	0.034825871	CV	5
0.273631841	0.094527363	0.36318408	0.094527363	0.004975124	0.069651741	CV	5
0.243781095	0.059701493	0.52238806	0.024875622	0.004975124	0.039800995	CV	5
0.298507463	0.049751244	0.432835821	0.034825871	0	0.069651741	CV	5
0.228855721	0.139303483	0.368159204	0.179104478	0	0.054726368	CV	15
0.199004975	0.094527363	0.298507463	0.069651741	0	0.189054726	CV	15
0.2039801	0.089552239	0.422885572	0.049751244	0	0.049751244	CV	15
0.218905473	0.154228856	0.308457711	0.139303483	0.004975124	0.174129353	CV	15
0.213930348	0.089552239	0.139303483	0.084577114	0	0.467661692	CV	25
0.164179104	0.094527363	0.094527363	0.064676617	0	0.577114428	CV	25
0.194029851	0.084577114	0.164179104	0.049751244	0.009950249	0.487562189	CV	25
0.273631841	0.114427861	0.258706468	0.044776119	0	0.303482587	CV	25
0.099502488	0.044776119	0.119402985	0.019900498	0	0.71641791	CV	40
0.114427861	0.084577114	0.109452736	0.059701493	0	0.631840796	CV	40
0.089552239	0.134328358	0.089552239	0.069651741	0	0.616915423	CV	40
0.129353234	0.099502488	0.034825871	0.049751244	0	0.686567164	CV	40
0.611940299	0.164179104	0.119402985	0.024875622	0	0	RP	5
0.542288557	0.298507463	0.074626866	0.039800995	0	0.034825871	RP	5
0.358208955	0.353233831	0.049751244	0.104477612	0	0.129353234	RP	5
0.562189055	0.124378109	0.248756219	0.029850746	0	0.004975124	RP	5
0.52238806	0.179104478	0.194029851	0.07960199	0	0.024875622	RP	15
0.562189055	0.109452736	0.228855721	0.034825871	0	0.064676617	RP	15
0.606965174	0.179104478	0.124378109	0.049751244	0	0.024875622	RP	15
0.52238806	0.179104478	0.2039801	0.009950249	0	0.074626866	RP	15
0.348258706	0.124378109	0.402985075	0.059701493	0	0.059701493	RP	25
0.388059701	0.174129353	0.248756219	0.084577114	0	0.099502488	RP	25
0.273631841	0.303482587	0.194029851	0.059701493	0	0.15920398	RP	25
0.233830846	0.328358209	0.343283582	0.07960199	0	0.009950249	RP	25
0.114427861	0.174129353	0.194029851	0.074626866	0	0.44278607	RP	40
0.094527363	0.169154229	0.268656716	0.059701493	0.044776119	0.253731343	RP	40
0.258706468	0.144278607	0.353233831	0.039800995	0.029850746	0.164179104	RP	40
0.07960199	0.154228856	0.323383085	0.099502488	0.004975124	0.338308458	RP	40
0.184079602	0.099502488	0.407960199	0.124378109	0.024875622	0.099502488	RP	55
0.029850746	0.044776119	0.114427861	0.054726368	0.039800995	0.71641791	RP	55
0.029850746	0.07960199	0.154228856	0.124378109	0.124378109	0.482587065	RP	55
0.014925373	0.07960199	0.149253731	0.049751244	0.129353234	0.577114428	RP	55
0.487562189	0.164179104	0.15920398	0.074626866	0	0	TMA	5
0.52238806	0.129353234	0.189054726	0.044776119	0	0	TMA	5
0.422885572	0.243781095	0.144278607	0.019900498	0	0	TMA	5
0.427860697	0.134328358	0.313432836	0.039800995	0.009950249	0	TMA	5
0.149253731	0.129353234	0.606965174	0.099502488	0	0	TMA	15
0.298507463	0.064676617	0.512437811	0.064676617	0	0	TMA	15
0.179104478	0.179104478	0.507462687	0.099502488	0	0	TMA	15
0.208955224	0.114427861	0.527363184	0.114427861	0	0	TMA	15
0.427860697	0.039800995	0.39800995	0.074626866	0	0.044776119	TMA	25
0.278606965	0.054726368	0.537313433	0.059701493	0	0.069651741	TMA	25
0.119402985	0.099502488	0.552238806	0.15920398	0	0	TMA	25
0.084577114	0.129353234	0.606965174	0.099502488	0	0.024875622	TMA	25
0.23880597	0.154228856	0.293532338	0.104477612	0	0.199004975	TMA	40
0.109452736	0.114427861	0.15920398	0.059701493	0	0.55721393	TMA	40
0.074626866	0.069651741	0.273631841	0.15920398	0	0.099502488	TMA	40
0.104477612	0.034825871	0.268656716	0.124378109	0	0.467661692	TMA	40
0.134328358	0.064676617	0.089552239	0.189054726	0.024875622	0.457711443	TMA	55
0.064676617	0.044776119	0.064676617	0.348258706	0.174129353	0.298507463	TMA	55
0.054726368	0.059701493	0.019900498	0.099502488	0.059701493	0.656716418	TMA	55
0.099502488	0.054726368	0.07960199	0.034825871	0.064676617	0.129353234	TMA	55
0.024875622	0.119402985	0.029850746	0.258706468	0.104477612	0.462686567	TMA	70
0.049751244	0.084577114	0.004975124	0.23880597	0.059701493	0.562189055	TMA	70
0.029850746	0.114427861	0	0.179104478	0.114427861	0.562189055	TMA	70
0	0.07960199	0.009950249	0.139303483	0.149253731	0.621890547	TMA	70
0.004975124	0.134328358	0	0.169154229	0.059701493	0.631840796	TMA	85
0.019900498	0.089552239	0	0.069651741	0.034825871	0.786069652	TMA	85
0.004975124	0.134328358	0	0.15920398	0.054726368	0.646766169	TMA	85
0.004975124	0.124378109	0	0.124378109	0.069651741	0.676616915	TMA	85
0.592039801	0.194029851	0.189054726	0.014925373	0	0.004975124	RC	5
0.55721393	0.119402985	0.268656716	0.049751244	0	0.004975124	RC	5
0.631840796	0.169154229	0.139303483	0.044776119	0	0	RC	5
0.452736318	0.129353234	0.338308458	0.07960199	0	0	RC	15
0.492537313	0.213930348	0.273631841	0.019900498	0	0	RC	15
0.417910448	0.129353234	0.383084577	0.059701493	0	0	RC	15
0.452736318	0.119402985	0.328358209	0.094527363	0.004975124	0	RC	15
0.104477612	0.164179104	0.36318408	0.094527363	0.004975124	0	RC	25
0.258706468	0.109452736	0.358208955	0.174129353	0	0	RC	25
0.223880597	0.059701493	0.52238806	0.124378109	0.014925373	0	RC	25
0.243781095	0.164179104	0.388059701	0.089552239	0.029850746	0	RC	25
0.169154229	0.109452736	0.417910448	0.154228856	0	0.134328358	RC	40
0.169154229	0.119402985	0.39800995	0.194029851	0	0.119402985	RC	40
0.07960199	0.039800995	0.373134328	0.253731343	0.069651741	0.184079602	RC	40
0.089552239	0.109452736	0.258706468	0.263681592	0.243781095	0.034825871	RC	40
0.084577114	0.064676617	0.194029851	0.243781095	0.208955224	0.199004975	RC	55
0.119402985	0.124378109	0.258706468	0.223880597	0.15920398	0.114427861	RC	55
0.124378109	0.054726368	0.373134328	0.119402985	0.114427861	0.208955224	RC	55
0.228855721	0.014925373	0.228855721	0.154228856	0.134328358	0.23880597	RC	55
