# Supplementary material for: Using light-dependent scleractinia to define the upper boundary of mesophotic coral ecosystems on the reefs of Utila, Honduras
Source: PLoS One. 2017 Aug 15;12(8):e0183075. doi: 10.1371/journal.pone.0183075 (PMC5557359; doi:10.1371/journal.pone.0183075)
Supplement: S1 code — This R code will take an ecological matrix as detailed in the header, perform K-means clustering and extract the optimal solution. Associations of species are plotted and Defrene-Legendre analysis indicates how similar the species on a given transect are to identified assemblages. Finally this is visualised as a ‘map’ of clusters as in Fig 4. We hope this will act as a start point for others to conduct similar searches for a mobile depth limit for mesophotic reefs. (R) [file pone.0183075.s009.R]

##--## Community Analysis ##--##

# Jack Laverick, jacklaverick@ymail.com, version 27/06/2017
#
# If used in full or in part, please cite the original publication.
#
#
# Data should be provided as a matrix, see sup_6. Transect IDs must follow the form "Site.Depth.Replicate" 
# Do not include units (m/ft) in the ID.    
#
#
# Produces: A PCoA plot, panelled with Kmeans trialling of different cluster numbers
#           A spatial representation of where biological assemblages occur across the sampling profile
#           Statistical assessment of the number of clusters used, and how well these map onto transects


##--## User specifies ##--##

# Line 30: Set working Directory
# Line 43: matrix file
# Line 52: change nrow(Analysis)-1 to desired maximum number of clusters, otherwise all possibilities tested
# Line 110: Specify sites in the order you would like them plotted left to right
# Line 146: Uncomment to save plot
# Line 174: Uncomment to save plot

#### Setup ####

rm(list=ls()) # reset R, i.e. empty variables
setwd("_____________")
library(tidyr)
library(dplyr)
library(reshape2)
library(ggplot2)
library(vegan)    
library(MASS)
library('labdsv')
library(ggfortify)
library(cowplot)
library(tibble)
library(RColorBrewer)

species <- read.csv('________.csv', header = TRUE)

row.names(species) <- species [,1]
species <- species [2:ncol(species)]         

Analysis <- t(species)

#### Testing clusters ####

ccas <- cascadeKM(decostand(Analysis, "hell"), 2, nrow(Analysis)-1)    #test all possible cluster numbers
                         
results <- as.data.frame(ccas$results) 
results <- as.data.frame(t(results))   
results <- rownames_to_column(results)
results$rowname <- strsplit(results$rowname," ")
results$rowname <- sapply(results$rowname, "[", 1)
results$rowname <- as.numeric(results$rowname)
solution <- as.data.frame(filter(results, calinski == max(calinski)))  #max Calinski considered optimal


Species_calinski <- ggplot(results, aes( y=rowname, x=calinski)) +
  geom_path(aes(group = 1)) +                                          #specify 1 group to connect points
  scale_y_continuous(position = "right") + 
  geom_point(data=results, aes( y=rowname, x=calinski)) +
  geom_point(data=solution, aes(y=solution$rowname,  
        x=solution$calinski), shape =21, fill = 'white', size = 2) +   #Highlight best fit
  theme_minimal() +
  theme(plot.title = element_text(size=11),
        axis.title.x = element_text(size=10),  
        axis.title.y = element_text(size=10),
        axis.text.x = element_text(size = 8, angle =90)) +             #label sizes 
  labs(x = "Calinski Criterion", y = "Clusters")

Species_calinski

#### Creating ordination ####

dist<- vegdist(Analysis)                                               #bray curtis dissimilarity
ord <- as.data.frame(cmdscale(dist))                                   #Principal Coordinates analysis

#### Using optimal cluster number ####

kmc <- kmeans(decostand(Analysis, "hell"), solution$rowname)           #K-means, helliger transform as    
cluster<- kmc$cluster                                                  #euclidean distance required

mrpp(Analysis,cluster, permutations = 9999)                            #Are clusters significant?


ord$cluster=factor(kmc$cluster)                                        #Attach Cluster variable for plots

splitData <- split(ord, ord$cluster)                                   #Extract hulls for plots
appliedData <- lapply(splitData, function(df){
  df[chull(df), ]
})
combinedData <- do.call(rbind, appliedData)

#### Spatial analysis of assemblages ####

mod <- indval(Analysis, as.numeric(cluster))                           #DF-Indicator analysis 1000 itr.
#summary(mod, type = "long")                                           #non-significant = .
summary(mod, type = "short")                                           #significant only


Indicators <- data.frame(mod$maxcls,mod$indcls,mod$pval)               #extract best fit for each transect
Indicators <- rownames_to_column(Indicators)                           #make transect names a variable
Indicators <- separate(Indicators, rowname, c('Site', 'Depth', 'Rep')) #Split ID into location data
Indicators$Site <- as.factor(Indicators$Site)
Indicators$Site <- factor(Indicators$Site, levels = c('__', '___', 
                                                '___', '___', '___'))  #specify site order for plots
Indicators$mod.maxcls <- as.factor(Indicators$mod.maxcls)
Indicators$mod.pval <- as.numeric(Indicators$mod.pval)
names(Indicators)[names(Indicators)=="mod.pval"]  <- "P"               #Rename for legend title

#### Graphing ####

Species_plot <-  ggplot(ord, aes( x= ord[,1], y= ord[,2]))+
  geom_point()+                                                        #plot ordination points
  theme_minimal()+
  geom_polygon(data = combinedData,            
        aes(x = V1, y = V2, fill = cluster),       
        alpha = 0.5, colour = 'white') +                               #plotting group hulls
  scale_fill_brewer(palette = 'Set1', 
                    name = 'Cluster') +                                #colour scale
  geom_point(colour = "BLACK") +
  theme(plot.title = element_text(size=11),    
        axis.title.x = element_text(size=10),  
        axis.title.y = element_text(size=10), 
        legend.position = 'none')+                                     #label sizes and legend position
  labs(x ="Dimension 1", y = "Dimension 2")   

Species_plot

legend <- get_legend(Species_plot + theme(legend.position="bottom"))   #extract a legend for the facet


Facet <- plot_grid(Species_plot, Species_calinski, scale= 1, nrow=1, 
          align="hv", rel_widths = c(1, .4)) +                         #connect ordination and calinski plot
  theme_void()

Facet <- plot_grid(Facet, legend, ncol = 1, rel_heights = c(1, .05))   #common legend to the bottom

Facet

#ggsave('Kmeans.png', plot = last_plot(), scale = 1, width = 16, height = 10, units = "cm",
#       dpi = 500, limitsize = TRUE) 

Map <- ggplot(Indicators, aes(x = 1, y= Depth)) +                      #x=1 as we'll facet by site
        geom_dotplot(aes(fill= mod.maxcls, alpha= P < 0.05), 
          binaxis="y", stackdir="center", stackgroups=T, 
          binwidth=10, dotsize=.5, binpositions="all") +               #Transect information
        geom_dotplot(aes(fill = NA), binaxis="y", stackdir="center", 
          stackgroups=T, binwidth=10, dotsize=.5, 
          binpositions="all") +                                        #highlighting faint dots 
        theme_minimal() +
        theme(plot.title = element_text(size=11),    
          axis.title.x = element_text(size=10),  
          axis.title.y = element_text(size=10), 
        legend.position = 'bottom') +                                  #label sizes and legend position
        scale_fill_brewer(palette = 'Set1', 
          name = 'Cluster') +                                          #colour scale and legend title
        theme(axis.title.x=element_blank(),
          axis.text.x=element_blank(),
          axis.ticks.x=element_blank()) +                              #drop x elements (we use facet)
        scale_x_continuous(breaks=NULL) +                              #drop x elements (we use facet)
        facet_grid(.~Site) +                                           #panel by site, keeping alignment
        scale_y_reverse(breaks=c(5, 15, 25, 40, 55, 70, 85)) +         #transect depths
        scale_alpha_discrete(range = c(0.3, 0.9)) +                    #set transparency levels  
        labs(y = 'Depth (m)')

Map

#ggsave('Spatial.png', plot = last_plot(), scale = 1, width = 16, height = 10, units = "cm",
#       dpi = 500, limitsize = TRUE) 
